# Supplementary material for: The Effectiveness of Patient Education Interventions to Oncological Entero-Urostomy Patients and Caregivers: A Small Sample Size Pilot Study
Source: Diseases. 2025 May 22;13(6):164. doi: 10.3390/diseases13060164 (PMC12192363; doi:10.3390/diseases13060164)
Supplement: Supplementary file 1 [file diseases-13-00164-s001.zip]

Archive with 1 entries (1 files):
- diseases-3574830-supplementary.pdf
